# Supplementary material for: Epigenetic control of cellular crosstalk defines gastrointestinal organ fate and function
Source: Nat Commun. 2023 Jan 30;14:497. doi: 10.1038/s41467-023-36228-2 (PMC9887003; doi:10.1038/s41467-023-36228-2)
Supplement: Supplementary file 7 — Source Data [file 41467_2023_36228_MOESM7_ESM.xlsx]

## Sheet: 2e
Figure 2e
PCNA
condition	mouse	%PCNA+ epithelial cells					p-value
Eedfl/fl; Bapx1+/+	mouse 1	35.2113				Eedfl/fl; Bapx1+/+ vs Eedfl/fl; Bapx1Cre	8.02379e-06
Eedfl/fl; Bapx1+/+	mouse 1	71.4286
Eedfl/fl; Bapx1+/+	mouse 1	34.8485
Eedfl/fl; Bapx1+/+	mouse 1	26.9231
Eedfl/fl; Bapx1+/+	mouse 1	36.7089
Eedfl/fl; Bapx1+/+	mouse 2	40
Eedfl/fl; Bapx1+/+	mouse 2	32.3529
Eedfl/fl; Bapx1+/+	mouse 2	28.5714
Eedfl/fl; Bapx1+/+	mouse 3	47.2727
Eedfl/fl; Bapx1+/+	mouse 3	43.9394
Eedfl/fl; Bapx1+/+	mouse 3	42.2222
Eedfl/fl; Bapx1+/+	mouse 3	93.2203
Eedfl/fl; Bapx1+/+	mouse 4	19.2771
Eedfl/fl; Bapx1+/+	mouse 4	18.6667
Eedfl/fl; Bapx1+/+	mouse 4	40.5797
Eedfl/fl; Bapx1+/+	mouse 5	90
Eedfl/fl; Bapx1+/+	mouse 5	71.1538
Eedfl/fl; Bapx1+/+	mouse 5	53.2258
Eedfl/fl; Bapx1+/+	mouse 6	43.4783
Eedfl/fl; Bapx1+/+	mouse 6	44
Eedfl/fl; Bapx1+/+	mouse 6	50
Eedfl/fl; Bapx1+/+	mouse 7	50.6173
Eedfl/fl; Bapx1+/+	mouse 7	44.8276
Eedfl/fl; Bapx1+/+	mouse 7	48.1928
Eedfl/fl; Bapx1+/+	mouse 8	34.375
Eedfl/fl; Bapx1+/+	mouse 8	81.1321
Eedfl/fl; Bapx1+/+	mouse 8	57.1429
Eedfl/fl; Bapx1Cre	mouse 1	83.0508
Eedfl/fl; Bapx1Cre	mouse 1	97.0588
Eedfl/fl; Bapx1Cre	mouse 1	92.7273
Eedfl/fl; Bapx1Cre	mouse 1	80.303
Eedfl/fl; Bapx1Cre	mosue 2	94.3662
Eedfl/fl; Bapx1Cre	mosue 2	77.907
Eedfl/fl; Bapx1Cre	mosue 2	74.7368
Eedfl/fl; Bapx1Cre	mouse 3	58.3333
Eedfl/fl; Bapx1Cre	mouse 3	68.75
Eedfl/fl; Bapx1Cre	mouse 4	58.3333
Eedfl/fl; Bapx1Cre	mouse 4	57.5342
Eedfl/fl; Bapx1Cre	mouse 4	46.4789
Eedfl/fl; Bapx1Cre	mouse 4	54.1667
Eedfl/fl; Bapx1Cre	mouse 4	76.9231
Eedfl/fl; Bapx1Cre	mouse 5	81.9444
Eedfl/fl; Bapx1Cre	mouse 5	91.1392
Eedfl/fl; Bapx1Cre	mouse 5	83.0508
Eedfl/fl; Bapx1Cre	mouse 5	69.2308

## Sheet: 4d
Figure 4d
PCNA rescue
condition	mouse	%PCNA+ epithelial cells					p-value
Bapx1+/+; Eedfl/fl	mouse 1	35.2113				Bapx1+/+; Eedfl/fl vs Bapx1CRE/+; Eedfl/fl	8.02379e-06
Bapx1+/+; Eedfl/fl	mouse 1	71.4286				Bapx1+/+; Eedfl/fl vs Bapx1CRE/+; Eedfl/fl; Wlsfl/+	0.96563
Bapx1+/+; Eedfl/fl	mouse 1	34.8485				Bapx1CRE/+; Eedfl/fl vs Bapx1CRE/+; Eedfl/fl; Wlsfl/+	3.58604e-07
Bapx1+/+; Eedfl/fl	mouse 1	26.9231
Bapx1+/+; Eedfl/fl	mouse 1	36.7089
Bapx1+/+; Eedfl/fl	mouse 2	40
Bapx1+/+; Eedfl/fl	mouse 2	32.3529
Bapx1+/+; Eedfl/fl	mouse 2	28.5714
Bapx1+/+; Eedfl/fl	mouse 3	47.2727
Bapx1+/+; Eedfl/fl	mouse 3	43.9394
Bapx1+/+; Eedfl/fl	mouse 3	42.2222
Bapx1+/+; Eedfl/fl	mouse 3	93.2203
Bapx1+/+; Eedfl/fl	mouse 4	19.2771
Bapx1+/+; Eedfl/fl	mouse 4	18.6667
Bapx1+/+; Eedfl/fl	mouse 4	40.5797
Bapx1+/+; Eedfl/fl	mouse 5	90
Bapx1+/+; Eedfl/fl	mouse 5	71.1538
Bapx1+/+; Eedfl/fl	mouse 5	53.2258
Bapx1+/+; Eedfl/fl	mouse 6	43.4783
Bapx1+/+; Eedfl/fl	mouse 6	44
Bapx1+/+; Eedfl/fl	mouse 6	50
Bapx1+/+; Eedfl/fl	mouse 7	50.6173
Bapx1+/+; Eedfl/fl	mouse 7	44.8276
Bapx1+/+; Eedfl/fl	mouse 7	48.1928
Bapx1+/+; Eedfl/fl	mouse 8	34.375
Bapx1+/+; Eedfl/fl	mouse 8	81.1321
Bapx1+/+; Eedfl/fl	mouse 8	57.1429
Bapx1CRE/+; Eedfl/fl	mouse 1	83.0508
Bapx1CRE/+; Eedfl/fl	mouse 1	97.0588
Bapx1CRE/+; Eedfl/fl	mouse 1	92.7273
Bapx1CRE/+; Eedfl/fl	mouse 1	80.303
Bapx1CRE/+; Eedfl/fl	mosue 2	94.3662
Bapx1CRE/+; Eedfl/fl	mosue 2	77.907
Bapx1CRE/+; Eedfl/fl	mosue 2	74.7368
Bapx1CRE/+; Eedfl/fl	mouse 3	58.3333
Bapx1CRE/+; Eedfl/fl	mouse 3	68.75
Bapx1CRE/+; Eedfl/fl	mouse 4	58.3333
Bapx1CRE/+; Eedfl/fl	mouse 4	57.5342
Bapx1CRE/+; Eedfl/fl	mouse 4	46.4789
Bapx1CRE/+; Eedfl/fl	mouse 4	54.1667
Bapx1CRE/+; Eedfl/fl	mouse 4	76.9231
Bapx1CRE/+; Eedfl/fl	mouse 5	81.9444
Bapx1CRE/+; Eedfl/fl	mouse 5	91.1392
Bapx1CRE/+; Eedfl/fl	mouse 5	83.0508
Bapx1CRE/+; Eedfl/fl	mouse 5	69.2308
Bapx1CRE/+; Eedfl/fl; Wlsfl/+	mouse 1	48.7805
Bapx1CRE/+; Eedfl/fl; Wlsfl/+	mouse 1	36.8421
Bapx1CRE/+; Eedfl/fl; Wlsfl/+	mouse 1	54.4118
Bapx1CRE/+; Eedfl/fl; Wlsfl/+	mouse 1	53.3333
Bapx1CRE/+; Eedfl/fl; Wlsfl/+	mouse 1	56.9231
Bapx1CRE/+; Eedfl/fl; Wlsfl/+	mouse 2	55.6818
Bapx1CRE/+; Eedfl/fl; Wlsfl/+	mouse 2	53.4091
Bapx1CRE/+; Eedfl/fl; Wlsfl/+	mouse 2	41.4634
Bapx1CRE/+; Eedfl/fl; Wlsfl/+	mouse 3	41.9753
Bapx1CRE/+; Eedfl/fl; Wlsfl/+	mouse 3	66.6667
Bapx1CRE/+; Eedfl/fl; Wlsfl/+	mouse 3	39.5833
Bapx1CRE/+; Eedfl/fl; Wlsfl/+	mouse 3	51.0204
Bapx1CRE/+; Eedfl/fl; Wlsfl/+	mouse 4	33.6449
Bapx1CRE/+; Eedfl/fl; Wlsfl/+	mouse 4	45
Bapx1CRE/+; Eedfl/fl; Wlsfl/+	mouse 4	37.234
Bapx1CRE/+; Eedfl/fl; Wlsfl/+	mouse 4	66.6667
Bapx1CRE/+; Eedfl/fl; Wlsfl/+	mouse 4	43.6975
Bapx1CRE/+; Eedfl/fl; Wlsfl/+	mouse 4	30.4762

## Sheet: 5e
Figure 5e
ChIP qPCR
ChIP	gene	mouse 1	mouse 2	mouse 3			gene	condition	p-value
H3K27me3	Gapdh	0.0481005	0.800806	7.18149			Gapdh	H3K27me3 vs IgG	0.3843
H3K27me3	ActB1	0.106722	0.300936	9.52197			ActB1	H3K27me3 vs IgG	0.450963
H3K27me3	HoxD12	23.7539	43.7606	13.9955			HoxD12	H3K27me3 vs IgG	0.0378065
H3K27me3	Neg	0.779421	5.86113	11.3646			Neg	H3K27me3 vs IgG	0.165443
H3K27me3	Wnt2	8.06573	22.0742	19.3108			Wnt2	H3K27me3 vs IgG	0.0221275
							Gapdh	H3K4me3 vs IgG	0.0102263
H3K4me3	Gapdh	24.5748	11.3625	23.2906			ActB1	H3K4me3 vs IgG	0.0216431
H3K4me3	ActB1	24.3284	8.89473	22.2486			HoxD12	H3K4me3 vs IgG	0.16198
H3K4me3	HoxD12	3.08058	2.33028	12.3379			Neg	H3K4me3 vs IgG	0.532383
H3K4me3	Neg	0.0598975	0.100507	6.82723			Wnt2	H3K4me3 vs IgG	0.0516834
H3K4me3	Wnt2	4.32841	4.32841	9.99253			Gapdh	H3K27me3 vs H3K4me3	0.0233146
							ActB1	H3K27me3 vs H3K4me3	0.0574979
IgG	Gapdh	0.0492735	0.224679	1.06697			HoxD12	H3K27me3 vs H3K4me3	0.0850406
IgG	ActB1	0.0470363	0.0620944	1.89372			Neg	H3K27me3 vs H3K4me3	0.387957
IgG	HoxD12	0.0392713	0.154439	0.956439			Wnt2	H3K27me3 vs H3K4me3	0.0933639
IgG	Neg	0.0713974	0.528243	1.67981
IgG	Wnt2	0.0288611	0.275004	1.99205

## Sheet: 6c
Figure 6c
crypt length adult
condition	mouse	crypt length (um)					p-value
Eed fl/fl; PdgfrB+/+	mouse 1	57.009				Eed fl/fl; PdgfrB+/+ vs Eed fl/fl; PdgfrBCre/+	0.000118476
Eed fl/fl; PdgfrB+/+	mouse 1	53.31
Eed fl/fl; PdgfrB+/+	mouse 1	51.157
Eed fl/fl; PdgfrB+/+	mouse 1	49.739
Eed fl/fl; PdgfrB+/+	mouse 1	53.141
Eed fl/fl; PdgfrB+/+	mouse 1	45.88
Eed fl/fl; PdgfrB+/+	mouse 1	46.519
Eed fl/fl; PdgfrB+/+	mouse 1	37.336
Eed fl/fl; PdgfrB+/+	mouse 1	40.112
Eed fl/fl; PdgfrB+/+	mouse 1	47.17
Eed fl/fl; PdgfrB+/+	mouse 1	40.608
Eed fl/fl; PdgfrB+/+	mouse 1	42.579
Eed fl/fl; PdgfrB+/+	mouse 1	51.971
Eed fl/fl; PdgfrB+/+	mouse 1	63.411
Eed fl/fl; PdgfrB+/+	mouse 1	49.244
Eed fl/fl; PdgfrB+/+	mouse 1	51.088
Eed fl/fl; PdgfrB+/+	mouse 1	57.871
Eed fl/fl; PdgfrB+/+	mouse 1	53.6
Eed fl/fl; PdgfrB+/+	mouse 1	47.17
Eed fl/fl; PdgfrB+/+	mouse 1	46.573
Eed fl/fl; PdgfrB+/+	mouse 1	41.012
Eed fl/fl; PdgfrB+/+	mouse 1	50.99
Eed fl/fl; PdgfrB+/+	mouse 1	49
Eed fl/fl; PdgfrB+/+	mouse 1	53.235
Eed fl/fl; PdgfrB+/+	mouse 2	68
Eed fl/fl; PdgfrB+/+	mouse 2	67.067
Eed fl/fl; PdgfrB+/+	mouse 2	74.673
Eed fl/fl; PdgfrB+/+	mouse 2	56.569
Eed fl/fl; PdgfrB+/+	mouse 2	61
Eed fl/fl; PdgfrB+/+	mouse 2	62.514
Eed fl/fl; PdgfrB+/+	mouse 2	74.007
Eed fl/fl; PdgfrB+/+	mouse 2	61.131
Eed fl/fl; PdgfrB+/+	mouse 2	61.074
Eed fl/fl; PdgfrB+/+	mouse 2	66
Eed fl/fl; PdgfrB+/+	mouse 2	60.208
Eed fl/fl; PdgfrB+/+	mouse 2	52.086
Eed fl/fl; PdgfrB+/+	mouse 2	69.116
Eed fl/fl; PdgfrB+/+	mouse 2	70.257
Eed fl/fl; PdgfrB+/+	mouse 2	59.682
Eed fl/fl; PdgfrB+/+	mouse 2	55.444
Eed fl/fl; PdgfrB+/+	mouse 2	61
Eed fl/fl; PdgfrB+/+	mouse 2	54.083
Eed fl/fl; PdgfrB+/+	mouse 2	48.094
Eed fl/fl; PdgfrB+/+	mouse 2	55.579
Eed fl/fl; PdgfrB+/+	mouse 2	62.008
Eed fl/fl; PdgfrB+/+	mouse 2	56.143
Eed fl/fl; PdgfrB+/+	mouse 2	65.123
Eed fl/fl; PdgfrB+/+	mouse 2	70.576
Eed fl/fl; PdgfrB+/+	mouse 2	61
Eed fl/fl; PdgfrB+/+	mouse 2	59.135
Eed fl/fl; PdgfrB+/+	mouse 2	69.635
Eed fl/fl; PdgfrB+/+	mouse 2	79.511
Eed fl/fl; PdgfrB+/+	mouse 2	63
Eed fl/fl; PdgfrB+/+	mouse 2	72.028
Eed fl/fl; PdgfrB+/+	mouse 2	62.37
Eed fl/fl; PdgfrB+/+	mouse 2	52.345
Eed fl/fl; PdgfrB+/+	mouse 2	64.777
Eed fl/fl; PdgfrB+/+	mouse 2	79.228
Eed fl/fl; PdgfrB+/+	mouse 2	65.97
Eed fl/fl; PdgfrB+/+	mouse 2	58.009
Eed fl/fl; PdgfrB+/+	mouse 2	57.271
Eed fl/fl; PdgfrB+/+	mouse 3	79.404
Eed fl/fl; PdgfrB+/+	mouse 3	97.015
Eed fl/fl; PdgfrB+/+	mouse 3	77.466
Eed fl/fl; PdgfrB+/+	mouse 3	60.033
Eed fl/fl; PdgfrB+/+	mouse 3	84.006
Eed fl/fl; PdgfrB+/+	mouse 3	64.125
Eed fl/fl; PdgfrB+/+	mouse 3	64.885
Eed fl/fl; PdgfrB+/+	mouse 3	59.908
Eed fl/fl; PdgfrB+/+	mouse 3	67.417
Eed fl/fl; PdgfrB+/+	mouse 3	68
Eed fl/fl; PdgfrB+/+	mouse 3	72.028
Eed fl/fl; PdgfrB+/+	mouse 3	58.31
Eed fl/fl; PdgfrB+/+	mouse 3	72.028
Eed fl/fl; PdgfrB+/+	mouse 3	68.029
Eed fl/fl; PdgfrB+/+	mouse 3	65.521
Eed fl/fl; PdgfrB+/+	mouse 3	65.924
Eed fl/fl; PdgfrB+/+	mouse 3	59.682
Eed fl/fl; PdgfrB+/+	mouse 3	60.407
Eed fl/fl; PdgfrB+/+	mouse 3	74.169
Eed fl/fl; PdgfrB+/+	mouse 3	70.029
Eed fl/fl; PdgfrB+/+	mouse 3	82.492
Eed fl/fl; PdgfrB+/+	mouse 3	74.33
Eed fl/fl; PdgfrB+/+	mouse 3	65.069
Eed fl/fl; PdgfrB+/+	mouse 3	74.108
Eed fl/fl; PdgfrB+/+	mouse 3	75.027
Eed fl/fl; PdgfrB+/+	mouse 3	60.033
Eed fl/fl; PdgfrB+/+	mouse 3	61.294
Eed fl/fl; PdgfrB+/+	mouse 4	48.836
Eed fl/fl; PdgfrB+/+	mouse 4	52.038
Eed fl/fl; PdgfrB+/+	mouse 4	57.079
Eed fl/fl; PdgfrB+/+	mouse 4	52.479
Eed fl/fl; PdgfrB+/+	mouse 4	58.31
Eed fl/fl; PdgfrB+/+	mouse 4	59.211
Eed fl/fl; PdgfrB+/+	mouse 4	65.123
Eed fl/fl; PdgfrB+/+	mouse 4	68.184
Eed fl/fl; PdgfrB+/+	mouse 4	74.813
Eed fl/fl; PdgfrB+/+	mouse 4	70.52
Eed fl/fl; PdgfrB+/+	mouse 4	45.1
Eed fl/fl; PdgfrB+/+	mouse 4	49.163
Eed fl/fl; PdgfrB+/+	mouse 4	49.01
Eed fl/fl; PdgfrB+/+	mouse 4	74.169
Eed fl/fl; PdgfrB+/+	mouse 4	80.306
Eed fl/fl; PdgfrB+/+	mouse 4	69.065
Eed fl/fl; PdgfrB+/+	mouse 4	61.074
Eed fl/fl; PdgfrB+/+	mouse 4	58.052
Eed fl/fl; PdgfrB+/+	mouse 4	45.706
Eed fl/fl; PdgfrB+/+	mouse 4	51.662
Eed fl/fl; PdgfrB+/+	mouse 4	40.249
Eed fl/fl; PdgfrB+/+	mouse 4	55.036
Eed fl/fl; PdgfrB+/+	mouse 4	62
Eed fl/fl; PdgfrBCre/+	mouse 1	75.954
Eed fl/fl; PdgfrBCre/+	mouse 1	71.007
Eed fl/fl; PdgfrBCre/+	mouse 1	71.253
Eed fl/fl; PdgfrBCre/+	mouse 1	79.511
Eed fl/fl; PdgfrBCre/+	mouse 1	81.222
Eed fl/fl; PdgfrBCre/+	mouse 1	77.318
Eed fl/fl; PdgfrBCre/+	mouse 1	87.006
Eed fl/fl; PdgfrBCre/+	mouse 1	79.699
Eed fl/fl; PdgfrBCre/+	mouse 1	66
Eed fl/fl; PdgfrBCre/+	mouse 1	81.025
Eed fl/fl; PdgfrBCre/+	mouse 1	87.693
Eed fl/fl; PdgfrBCre/+	mouse 1	74.169
Eed fl/fl; PdgfrBCre/+	mouse 1	66.295
Eed fl/fl; PdgfrBCre/+	mouse 1	46.191
Eed fl/fl; PdgfrBCre/+	mouse 1	70.538
Eed fl/fl; PdgfrBCre/+	mouse 1	63.559
Eed fl/fl; PdgfrBCre/+	mouse 1	49.452
Eed fl/fl; PdgfrBCre/+	mouse 1	77.012
Eed fl/fl; PdgfrBCre/+	mouse 1	60.073
Eed fl/fl; PdgfrBCre/+	mouse 1	67.845
Eed fl/fl; PdgfrBCre/+	mouse 1	60.414
Eed fl/fl; PdgfrBCre/+	mouse 1	46.75
Eed fl/fl; PdgfrBCre/+	mouse 1	59.529
Eed fl/fl; PdgfrBCre/+	mouse 1	54.475
Eed fl/fl; PdgfrBCre/+	mouse 1	51.533
Eed fl/fl; PdgfrBCre/+	mouse 1	55.947
Eed fl/fl; PdgfrBCre/+	mouse 1	58.074
Eed fl/fl; PdgfrBCre/+	mouse 1	58.908
Eed fl/fl; PdgfrBCre/+	mouse 1	75.219
Eed fl/fl; PdgfrBCre/+	mouse 1	55.167
Eed fl/fl; PdgfrBCre/+	mouse 1	64.17
Eed fl/fl; PdgfrBCre/+	mouse 1	62.477
Eed fl/fl; PdgfrBCre/+	mouse 1	81.627
Eed fl/fl; PdgfrBCre/+	mouse 1	69.423
Eed fl/fl; PdgfrBCre/+	mouse 2	61.5763
Eed fl/fl; PdgfrBCre/+	mouse 2	60.828
Eed fl/fl; PdgfrBCre/+	mouse 2	85.907
Eed fl/fl; PdgfrBCre/+	mouse 2	72.993
Eed fl/fl; PdgfrBCre/+	mouse 2	74.33
Eed fl/fl; PdgfrBCre/+	mouse 2	65.031
Eed fl/fl; PdgfrBCre/+	mouse 2	71.344
Eed fl/fl; PdgfrBCre/+	mouse 2	66.068
Eed fl/fl; PdgfrBCre/+	mouse 2	71.281
Eed fl/fl; PdgfrBCre/+	mouse 2	52.24
Eed fl/fl; PdgfrBCre/+	mouse 2	64.413
Eed fl/fl; PdgfrBCre/+	mouse 2	60.166
Eed fl/fl; PdgfrBCre/+	mouse 2	57.009
Eed fl/fl; PdgfrBCre/+	mouse 2	75.18
Eed fl/fl; PdgfrBCre/+	mouse 2	75.392
Eed fl/fl; PdgfrBCre/+	mouse 2	78.848
Eed fl/fl; PdgfrBCre/+	mouse 2	78
Eed fl/fl; PdgfrBCre/+	mouse 2	73.335
Eed fl/fl; PdgfrBCre/+	mouse 2	66.483
Eed fl/fl; PdgfrBCre/+	mouse 2	69.857
Eed fl/fl; PdgfrBCre/+	mouse 2	63.198
Eed fl/fl; PdgfrBCre/+	mouse 2	71.176
Eed fl/fl; PdgfrBCre/+	mouse 2	67.779
Eed fl/fl; PdgfrBCre/+	mouse 2	65.734
Eed fl/fl; PdgfrBCre/+	mouse 2	52.887
Eed fl/fl; PdgfrBCre/+	mouse 3	87.641
Eed fl/fl; PdgfrBCre/+	mouse 3	89.677
Eed fl/fl; PdgfrBCre/+	mouse 3	84.717
Eed fl/fl; PdgfrBCre/+	mouse 3	71.063
Eed fl/fl; PdgfrBCre/+	mouse 3	68.118
Eed fl/fl; PdgfrBCre/+	mouse 3	73.027
Eed fl/fl; PdgfrBCre/+	mouse 3	75.326
Eed fl/fl; PdgfrBCre/+	mouse 3	61.327
Eed fl/fl; PdgfrBCre/+	mouse 3	48.754
Eed fl/fl; PdgfrBCre/+	mouse 3	68.066
Eed fl/fl; PdgfrBCre/+	mouse 3	108.296
Eed fl/fl; PdgfrBCre/+	mouse 3	86.585
Eed fl/fl; PdgfrBCre/+	mouse 3	96.876
Eed fl/fl; PdgfrBCre/+	mouse 3	84.646
Eed fl/fl; PdgfrBCre/+	mouse 3	93.963
Eed fl/fl; PdgfrBCre/+	mouse 3	83.952
Eed fl/fl; PdgfrBCre/+	mouse 3	94.112
Eed fl/fl; PdgfrBCre/+	mouse 3	103.465
Eed fl/fl; PdgfrBCre/+	mouse 3	85.51
Eed fl/fl; PdgfrBCre/+	mouse 3	101.079
Eed fl/fl; PdgfrBCre/+	mouse 3	69.871
Eed fl/fl; PdgfrBCre/+	mouse 3	73.553
Eed fl/fl; PdgfrBCre/+	mouse 3	60.638
Eed fl/fl; PdgfrBCre/+	mouse 3	58.523
Eed fl/fl; PdgfrBCre/+	mouse 3	57.489
Eed fl/fl; PdgfrBCre/+	mouse 3	55.326
Eed fl/fl; PdgfrBCre/+	mouse 4	52.811
Eed fl/fl; PdgfrBCre/+	mouse 4	56.719
Eed fl/fl; PdgfrBCre/+	mouse 4	65.276
Eed fl/fl; PdgfrBCre/+	mouse 4	63.6
Eed fl/fl; PdgfrBCre/+	mouse 4	59.034
Eed fl/fl; PdgfrBCre/+	mouse 4	56
Eed fl/fl; PdgfrBCre/+	mouse 4	51.788
Eed fl/fl; PdgfrBCre/+	mouse 4	48.042
Eed fl/fl; PdgfrBCre/+	mouse 4	54.083
Eed fl/fl; PdgfrBCre/+	mouse 4	66.753
Eed fl/fl; PdgfrBCre/+	mouse 4	72.339
Eed fl/fl; PdgfrBCre/+	mouse 4	69.921
Eed fl/fl; PdgfrBCre/+	mouse 4	57
Eed fl/fl; PdgfrBCre/+	mouse 4	45.541
Eed fl/fl; PdgfrBCre/+	mouse 4	47.854
Eed fl/fl; PdgfrBCre/+	mouse 4	57.801
Eed fl/fl; PdgfrBCre/+	mouse 4	60.415
Eed fl/fl; PdgfrBCre/+	mouse 4	54.626
Eed fl/fl; PdgfrBCre/+	mouse 4	50.488
Eed fl/fl; PdgfrBCre/+	mouse 4	34.928
Eed fl/fl; PdgfrBCre/+	mouse 4	58.941
Eed fl/fl; PdgfrBCre/+	mouse 4	47.17
Eed fl/fl; PdgfrBCre/+	mouse 4	56.009
Eed fl/fl; PdgfrBCre/+	mouse 4	42.154
Eed fl/fl; PdgfrBCre/+	mouse 4	76.42
Eed fl/fl; PdgfrBCre/+	mouse 4	54.083
Eed fl/fl; PdgfrBCre/+	mouse 4	47.043
Eed fl/fl; PdgfrBCre/+	mouse 4	52.555
Eed fl/fl; PdgfrBCre/+	mouse 4	55.946
Eed fl/fl; PdgfrBCre/+	mouse 4	44.721
Eed fl/fl; PdgfrBCre/+	mouse 5	47.434
Eed fl/fl; PdgfrBCre/+	mouse 5	49.649
Eed fl/fl; PdgfrBCre/+	mouse 5	49.01
Eed fl/fl; PdgfrBCre/+	mouse 5	47.802
Eed fl/fl; PdgfrBCre/+	mouse 5	44.272
Eed fl/fl; PdgfrBCre/+	mouse 5	64.008
Eed fl/fl; PdgfrBCre/+	mouse 5	72.719
Eed fl/fl; PdgfrBCre/+	mouse 5	95.273
Eed fl/fl; PdgfrBCre/+	mouse 5	76.942
Eed fl/fl; PdgfrBCre/+	mouse 5	79.63
Eed fl/fl; PdgfrBCre/+	mouse 5	73.335
Eed fl/fl; PdgfrBCre/+	mouse 5	59.481
Eed fl/fl; PdgfrBCre/+	mouse 5	56.08
Eed fl/fl; PdgfrBCre/+	mouse 5	84.172
Eed fl/fl; PdgfrBCre/+	mouse 5	66.483
Eed fl/fl; PdgfrBCre/+	mouse 5	68.469
Eed fl/fl; PdgfrBCre/+	mouse 5	59.481
Eed fl/fl; PdgfrBCre/+	mouse 5	80.1
Eed fl/fl; PdgfrBCre/+	mouse 5	86.371
Eed fl/fl; PdgfrBCre/+	mouse 5	80
Eed fl/fl; PdgfrBCre/+	mouse 5	50.695
Eed fl/fl; PdgfrBCre/+	mouse 5	49.041
Eed fl/fl; PdgfrBCre/+	mouse 5	62.298
Eed fl/fl; PdgfrBCre/+	mouse 5	67.082
Eed fl/fl; PdgfrBCre/+	mouse 5	74.33
Eed fl/fl; PdgfrBCre/+	mouse 5	68.264
Eed fl/fl; PdgfrBCre/+	mouse 5	83.815
Eed fl/fl; PdgfrBCre/+	mouse 5	79.906
Eed fl/fl; PdgfrBCre/+	mouse 5	82.565
Eed fl/fl; PdgfrBCre/+	mouse 5	72.835

## Sheet: 6d
figure 6d
Olfm4 PdgfrbCre
condition	mouse	#OLFM4+ cells/crypt					p-value
Eedfl/f;PdgfrB+/+	mouse 1	6				Eedfl/f;PdgfrB+/+ vs Eedfl/f;PdgfrBCreERT2/+	2.88972e-10
Eedfl/f;PdgfrB+/+	mouse 1	10
Eedfl/f;PdgfrB+/+	mouse 1	7
Eedfl/f;PdgfrB+/+	mouse 1	8
Eedfl/f;PdgfrB+/+	mouse 1	10
Eedfl/f;PdgfrB+/+	mouse 1	14
Eedfl/f;PdgfrB+/+	mouse 1	10
Eedfl/f;PdgfrB+/+	mouse 1	11
Eedfl/f;PdgfrB+/+	mouse 1	6
Eedfl/f;PdgfrB+/+	mouse 1	11
Eedfl/f;PdgfrB+/+	mouse 1	13
Eedfl/f;PdgfrB+/+	mouse 1	10
Eedfl/f;PdgfrB+/+	mouse 1	9
Eedfl/f;PdgfrB+/+	mouse 1	12
Eedfl/f;PdgfrB+/+	mouse 1	11
Eedfl/f;PdgfrB+/+	mouse 1	6
Eedfl/f;PdgfrB+/+	mouse 1	9
Eedfl/f;PdgfrB+/+	mouse 1	11
Eedfl/f;PdgfrB+/+	mouse 1	12
Eedfl/f;PdgfrB+/+	mouse 1	12
Eedfl/f;PdgfrB+/+	mouse 2	11
Eedfl/f;PdgfrB+/+	mouse 2	10
Eedfl/f;PdgfrB+/+	mouse 2	10
Eedfl/f;PdgfrB+/+	mouse 2	12
Eedfl/f;PdgfrB+/+	mouse 2	7
Eedfl/f;PdgfrB+/+	mouse 2	10
Eedfl/f;PdgfrB+/+	mouse 2	11
Eedfl/f;PdgfrB+/+	mouse 2	8
Eedfl/f;PdgfrB+/+	mouse 2	8
Eedfl/f;PdgfrB+/+	mouse 2	8
Eedfl/f;PdgfrB+/+	mouse 2	8
Eedfl/f;PdgfrB+/+	mouse 2	14
Eedfl/f;PdgfrB+/+	mouse 2	9
Eedfl/f;PdgfrB+/+	mouse 2	12
Eedfl/f;PdgfrB+/+	mouse 2	9
Eedfl/f;PdgfrB+/+	mouse 2	12
Eedfl/f;PdgfrB+/+	mouse 2	13
Eedfl/f;PdgfrB+/+	mouse 2	10
Eedfl/f;PdgfrB+/+	mouse 2	10
Eedfl/f;PdgfrB+/+	mouse 2	10
Eedfl/f;PdgfrB+/+	mouse 2	15
Eedfl/f;PdgfrB+/+	mouse 2	12
Eedfl/f;PdgfrB+/+	mouse 2	12
Eedfl/f;PdgfrB+/+	mouse 2	8
Eedfl/f;PdgfrB+/+	mouse 2	12
Eedfl/f;PdgfrB+/+	mouse 2	8
Eedfl/f;PdgfrB+/+	mouse 2	11
Eedfl/f;PdgfrB+/+	mouse 2	10
Eedfl/f;PdgfrB+/+	mouse 2	14
Eedfl/f;PdgfrB+/+	mouse 2	12
Eedfl/f;PdgfrB+/+	mouse 2	13
Eedfl/f;PdgfrB+/+	mouse 3	13
Eedfl/f;PdgfrB+/+	mouse 3	12
Eedfl/f;PdgfrB+/+	mouse 3	11
Eedfl/f;PdgfrB+/+	mouse 3	10
Eedfl/f;PdgfrB+/+	mouse 3	9
Eedfl/f;PdgfrB+/+	mouse 3	10
Eedfl/f;PdgfrB+/+	mouse 3	7
Eedfl/f;PdgfrB+/+	mouse 3	11
Eedfl/f;PdgfrB+/+	mouse 3	9
Eedfl/f;PdgfrB+/+	mouse 3	9
Eedfl/f;PdgfrB+/+	mouse 3	7
Eedfl/f;PdgfrB+/+	mouse 3	9
Eedfl/f;PdgfrB+/+	mouse 3	9
Eedfl/f;PdgfrB+/+	mouse 3	15
Eedfl/f;PdgfrB+/+	mouse 3	7
Eedfl/f;PdgfrB+/+	mouse 3	10
Eedfl/f;PdgfrB+/+	mouse 3	12
Eedfl/f;PdgfrB+/+	mouse 3	9
Eedfl/f;PdgfrB+/+	mouse 3	10
Eedfl/f;PdgfrB+/+	mouse 3	10
Eedfl/f;PdgfrB+/+	mouse 3	10
Eedfl/f;PdgfrB+/+	mouse 3	15
Eedfl/f;PdgfrB+/+	mouse 3	10
Eedfl/f;PdgfrB+/+	mouse 3	8
Eedfl/f;PdgfrBCreERT2/+	mouse 1	12
Eedfl/f;PdgfrBCreERT2/+	mouse 1	14
Eedfl/f;PdgfrBCreERT2/+	mouse 1	8
Eedfl/f;PdgfrBCreERT2/+	mouse 1	12
Eedfl/f;PdgfrBCreERT2/+	mouse 1	12
Eedfl/f;PdgfrBCreERT2/+	mouse 1	11
Eedfl/f;PdgfrBCreERT2/+	mouse 1	12
Eedfl/f;PdgfrBCreERT2/+	mouse 1	14
Eedfl/f;PdgfrBCreERT2/+	mouse 1	11
Eedfl/f;PdgfrBCreERT2/+	mouse 1	11
Eedfl/f;PdgfrBCreERT2/+	mouse 1	14
Eedfl/f;PdgfrBCreERT2/+	mouse 1	14
Eedfl/f;PdgfrBCreERT2/+	mouse 2	16
Eedfl/f;PdgfrBCreERT2/+	mouse 2	20
Eedfl/f;PdgfrBCreERT2/+	mouse 2	18
Eedfl/f;PdgfrBCreERT2/+	mouse 2	11
Eedfl/f;PdgfrBCreERT2/+	mouse 2	15
Eedfl/f;PdgfrBCreERT2/+	mouse 2	13
Eedfl/f;PdgfrBCreERT2/+	mouse 2	12
Eedfl/f;PdgfrBCreERT2/+	mouse 2	12
Eedfl/f;PdgfrBCreERT2/+	mouse 2	15
Eedfl/f;PdgfrBCreERT2/+	mouse 2	13
Eedfl/f;PdgfrBCreERT2/+	mouse 2	13
Eedfl/f;PdgfrBCreERT2/+	mouse 2	13
Eedfl/f;PdgfrBCreERT2/+	mouse 2	10
Eedfl/f;PdgfrBCreERT2/+	mouse 2	13
Eedfl/f;PdgfrBCreERT2/+	mouse 2	12
Eedfl/f;PdgfrBCreERT2/+	mouse 2	15
Eedfl/f;PdgfrBCreERT2/+	mouse 2	16
Eedfl/f;PdgfrBCreERT2/+	mouse 2	12
Eedfl/f;PdgfrBCreERT2/+	mouse 2	12
Eedfl/f;PdgfrBCreERT2/+	mouse 2	12
Eedfl/f;PdgfrBCreERT2/+	mouse 2	13
Eedfl/f;PdgfrBCreERT2/+	mouse 2	8
Eedfl/f;PdgfrBCreERT2/+	mouse 3	7
Eedfl/f;PdgfrBCreERT2/+	mouse 3	13
Eedfl/f;PdgfrBCreERT2/+	mouse 3	14
Eedfl/f;PdgfrBCreERT2/+	mouse 3	13
Eedfl/f;PdgfrBCreERT2/+	mouse 3	14
Eedfl/f;PdgfrBCreERT2/+	mouse 3	8
Eedfl/f;PdgfrBCreERT2/+	mouse 3	16
Eedfl/f;PdgfrBCreERT2/+	mouse 3	12
Eedfl/f;PdgfrBCreERT2/+	mouse 3	13
Eedfl/f;PdgfrBCreERT2/+	mouse 3	18
Eedfl/f;PdgfrBCreERT2/+	mouse 3	15
Eedfl/f;PdgfrBCreERT2/+	mouse 3	12
Eedfl/f;PdgfrBCreERT2/+	mouse 3	16
Eedfl/f;PdgfrBCreERT2/+	mouse 3	13
Eedfl/f;PdgfrBCreERT2/+	mouse 3	13
Eedfl/f;PdgfrBCreERT2/+	mouse 3	15
Eedfl/f;PdgfrBCreERT2/+	mouse 3	11
Eedfl/f;PdgfrBCreERT2/+	mouse 3	14
Eedfl/f;PdgfrBCreERT2/+	mouse 3	12
Eedfl/f;PdgfrBCreERT2/+	mouse 3	14
Eedfl/f;PdgfrBCreERT2/+	mouse 3	14

## Sheet: s4a
S4a
Intestinal length
condition	mouse	intestinal length (mm)					p-value
Control	mouse 1	40.052				Control vs EED KO	0.00216091
Control	mouse 2	42.036
Control	mouse 3	36.422
EED KO	mouse 1	27.31
EED KO	mouse 2	27.649
EED KO	mouse 3	25.138

## Sheet: s4b
S4b
TUNEL staining
condition	mouse	#TUNEL+ cells/villus					p-value
control	mouse 1	0				control vs Eed KO	0.882704
control	mouse 1	1
control	mouse 1	2
control	mouse 1	1
control	mouse 1	0
control	mouse 1	0
control	mouse 1	4
control	mouse 1	1
control	mouse 1	0
control	mouse 1	1
control	mouse 1	0
control	mouse 1	0
control	mouse 1	0
control	mouse 1	1
control	mouse 1	0
control	mouse 2	0
control	mouse 2	0
control	mouse 2	1
control	mouse 2	1
control	mouse 2	0
control	mouse 2	0
control	mouse 2	0
control	mouse 2	8
control	mouse 2	3
control	mouse 2	0
control	mouse 2	0
control	mouse 2	0
control	mouse 2	0
control	mouse 2	1
control	mouse 2	1
control	mouse 2	1
control	mouse 2	1
control	mouse 2	8
control	mouse 2	6
control	mouse 2	1
control	mouse 2	1
control	mouse 2	0
control	mouse 2	0
control	mouse 2	2
control	mouse 2	0
control	mouse 3	0
control	mouse 3	0
control	mouse 3	4
control	mouse 3	5
control	mouse 3	2
control	mouse 3	2
control	mouse 3	0
control	mouse 3	0
control	mouse 3	0
control	mouse 3	0
control	mouse 3	1
control	mouse 3	0
control	mouse 3	0
control	mouse 3	0
control	mouse 3	0
Eed KO	mouse 1	3
Eed KO	mouse 1	1
Eed KO	mouse 1	1
Eed KO	mouse 1	0
Eed KO	mouse 1	0
Eed KO	mouse 1	0
Eed KO	mouse 1	0
Eed KO	mouse 1	0
Eed KO	mouse 1	0
Eed KO	mouse 1	0
Eed KO	mouse 2	0
Eed KO	mouse 2	0
Eed KO	mouse 3	1
Eed KO	mouse 3	5
Eed KO	mouse 3	1
Eed KO	mouse 3	1
Eed KO	mouse 3	2
Eed KO	mouse 3	2
Eed KO	mouse 3	0
Eed KO	mouse 3	1
Eed KO	mouse 3	1
Eed KO	mouse 3	2
Eed KO	mouse 3	1
Eed KO	mouse 3	0
Eed KO	mouse 3	0
Eed KO	mouse 3	1
Eed KO	mouse 3	9
Eed KO	mouse 3	1
Eed KO	mouse 3	0
Eed KO	mouse 3	0
Eed KO	mouse 3	0
Eed KO	mouse 3	1
Eed KO	mouse 3	0

## Sheet: s7a
S7a
Wnt2 qPCR
tissue	condition	Wnt2 fold change relative to control				region	condition	p-value
hindstomach	control	1.30557				hindstomach	control vs KO	0.0401473
hindstomach	control	1.31067				intestine	control vs KO	0.0680179
hindstomach	control	0.584397
hindstomach	KO	6.92065
hindstomach	KO	3.91662
hindstomach	KO	3.07379
intestine	control	1.1945
intestine	control	1.71306
intestine	control	0.4887
intestine	KO	97.3035
intestine	KO	152.229
intestine	KO	26.0105

## Sheet: s9a
S9a
Eed qPCR
condition	mouse	fold change relative to control					p-value
Control	mouse 1	1.01524				control vs Eed KO	0.0279954
Control	mouse 2	0.984992
Eed KO	mouse 1	0.233506
Eed KO	mouse 2	0.455569

## Sheet: s9b
S9b
PCNA PdgfrbCre
condition	mouse	#PCNA+ cells/crypt					p-value
control	mouse 1	22				control vs KO	0.580823
control	mouse 1	14
control	mouse 1	23
control	mouse 1	19
control	mouse 1	16
control	mouse 1	13
control	mouse 1	18
control	mouse 1	22
control	mouse 1	22
control	mouse 1	21
control	mouse 1	33
control	mouse 1	26
control	mouse 1	29
control	mouse 1	13
control	mouse 1	15
control	mouse 1	14
control	mouse 1	17
control	mouse 1	14
control	mouse 1	20
control	mouse 2	28
control	mouse 2	29
control	mouse 2	33
control	mouse 2	29
control	mouse 2	32
control	mouse 2	27
control	mouse 2	39
control	mouse 2	34
control	mouse 2	27
control	mouse 2	32
control	mouse 2	27
control	mouse 2	33
control	mouse 2	34
control	mouse 2	35
control	mouse 2	28
control	mouse 2	37
control	mouse 2	32
control	mouse 2	26
control	mouse 2	20
control	mouse 2	32
control	mouse 3	19
control	mouse 3	31
control	mouse 3	32
control	mouse 3	35
control	mouse 3	26
control	mouse 3	35
control	mouse 3	38
control	mouse 3	29
control	mouse 3	34
control	mouse 3	38
control	mouse 3	40
control	mouse 3	37
control	mouse 3	29
control	mouse 3	37
control	mouse 3	27
control	mouse 3	32
control	mouse 3	30
control	mouse 3	29
control	mouse 3	26
KO	mouse 1	24
KO	mouse 1	25
KO	mouse 1	23
KO	mouse 1	19
KO	mouse 1	15
KO	mouse 1	16
KO	mouse 1	15
KO	mouse 1	15
KO	mouse 1	18
KO	mouse 1	22
KO	mouse 1	18
KO	mouse 1	18
KO	mouse 1	17
KO	mouse 1	19
KO	mouse 1	19
KO	mouse 1	31
KO	mouse 1	24
KO	mouse 1	26
KO	mouse 1	28
KO	mouse 1	26
KO	mouse 1	24
KO	mouse 1	22
KO	mouse 2	20
KO	mouse 2	35
KO	mouse 2	26
KO	mouse 2	20
KO	mouse 2	31
KO	mouse 2	23
KO	mouse 2	30
KO	mouse 2	35
KO	mouse 2	28
KO	mouse 2	27
KO	mouse 2	27
KO	mouse 2	30
KO	mouse 2	34
KO	mouse 2	28
KO	mouse 2	24
KO	mouse 2	40
KO	mouse 2	44
KO	mouse 2	32
KO	mouse 2	32
KO	mouse 2	30
KO	mouse 2	24
KO	mouse 3	25
KO	mouse 3	33
KO	mouse 3	31
KO	mouse 3	30
KO	mouse 3	30
KO	mouse 3	38
KO	mouse 3	22
KO	mouse 3	18
KO	mouse 3	32
KO	mouse 3	25
KO	mouse 3	30
KO	mouse 3	37
KO	mouse 3	30
KO	mouse 3	36
KO	mouse 3	27
KO	mouse 3	25
KO	mouse 3	35
KO	mouse 3	33
KO	mouse 3	35
KO	mouse 3	22
KO	mouse 3	30

[truncated: 1 more sheets: s9c]
